# Supplementary material for: Lankesterella (Apicomplexa, Lankesterellidae) Blood Parasites of Passeriform Birds: Prevalence, Molecular and Morphological Characterization, with Notes on Sporozoite Persistence In Vivo and Development In Vitro
Source: Animals (Basel). 2021 May 18;11(5):1451. doi: 10.3390/ani11051451 (PMC8158525; doi:10.3390/ani11051451)
Supplement: Supplementary file 1 [file animals-11-01451-s001.zip]

Archive with 2 entries (2 files):
- TableS2.pdf
- TableS1.pdf
